# Supplementary material for: Laser-Induced Graphene Arrays-Based Three-Phase Interface Enzyme Electrode for Reliable Bioassays
Source: Biomimetics (Basel). 2023 Jan 8;8(1):26. doi: 10.3390/biomimetics8010026 (PMC9844491; doi:10.3390/biomimetics8010026)
Supplement: Supplementary file 1 [file biomimetics-08-00026-s001.zip]

Archive with 1 entries (1 files):
- biomimetics-2053658-supplementary.pdf
